# Supplementary material for: Predictive analysis of osteoarthritis and chronic pancreatitis comorbidity: complications and risk factors
Source: Front Endocrinol (Lausanne). 2024 Nov 6;15:1492741. doi: 10.3389/fendo.2024.1492741 (PMC11576156; doi:10.3389/fendo.2024.1492741)
Supplement: Supplementary file 1 [file Table1.xlsx]

## Sheet: Table S1
	Table S1 Indicators of exocrine pancreatic insufficiency and gastrointestinal symptoms
		Control (n=30)			OA (n=68)			CP (n=31)			OA+CP (n=52)				p-value b
	Fecal elastase-1, mcg/g	233.88 (228.46-237.38)			201.24 (198.93-204.28)			95.54 (82.15-101.5)			81.43 (76-87.9)				p < 0.001
	p-valuec	pC-OA < 0.001			pOA-CP < 0.001			pCP-OA+CP = 0.0465			pOA-OA+CP < 0.001				pC-OA+CP < 0.001
		pC-CP < 0.001
	Total bilirubin, µmol/L	5.05 (4.44-5.71)			5.11 (4.77-5.61)			5.19 (4.67-5.77)			5.14 (4.63-5.64)				p = 0.9042
	p-valuec	pC-OA = 0.1456			pOA-CP = 0.8143			pCP-OA+CP = 0.6435			pOA-OA+CP = 0.8914				pC-OA+CP = 0.3827
		pC-CP = 0.3541
	Direct bilirubin, µmol/L	1.96 (1.55-2.2)			1.86 (1.47-2.2)			1.95 (1.5-2.31)			2.09 (1.65-2.34)				p = 0.1617
	p-valuec	pC-OA = 0.0879			pOA-CP = 0.0987			pCP-OA+CP = 0.0826			pOA-OA+CP = 0.1116				pC-OA+CP = 0.0972
		pC-CP = 0.7969
	Indirect bilirubin, µmol/L	3.39 (3.13-3.61)			3.41 (3.11-3.76)			3.5 (3.09-3.81)			3.44 (2.99-3.78)				p = 0.6272
	p-valuec	pC-OA = 0.7625			pOA-CP = 0.3961			pCP-OA+CP = 0.5873			pOA-OA+CP = 0.7324				pC-OA+CP = 0.2087
		pC-CP = 0.4732
	ALT, µkat/L	0.28 (0.19-0.38)			0.3 (0.23-0.38)			0.37 (0.21-0.48			0,36 (0,23-0,51)				p = 0.0897
	p-valuec	pC-OA = 0,6432			pOA-CP = 0.0997			pCP-OA+CP = 0.8067			pOA-OA+CP = 0.2846				pC-OA+CP = 0.0812
		pC-CP = 0.7367
	AST, µkat/L	0.24 (0.21-0.29)			0.24 (0.19-0.32)			0.25 (0.17-0.31)			0.29 (0.22-0.32)				p = 0.1956
	p-valuec	pC-OA = 0.6452			pOA-CP = 0.5971			pCP-OA+CP = 0.1098			pOA-OA+CP = 0.0986				pC-OA+CP = 0.1987
		pC-CP = 0.6999
	GGT, U/L	18.09 (17.01-19.02)			18.11 (17.33-18.73)			17.95 (17.05-20.01)			16.77 (14.52-20.57)				p = 0.7773
	p-valuec	pC-OA = 0.8057			pOA-CP = 0.3498			pCP-OA+CP = 0.3412			pOA-OA+CP = 0.2467				pC-OA+CP = 0.2761
		pC-CP = 0.2463
	Alkaline phosphatase, U/L	77.32 (73.04-80.53)			78.99 (75.48-86.43)			79.27 (72.57-87.77)			80.93 (75.75-85.64)				p = 0.0709
	p-valuec	pC-OA = 0.2463			pOA-CP = 0.4268			pCP-OA+CP = 0.0963			pOA-OA+CP = 0.1056				pC-OA+CP = 0.0812
		pC-CP = 0.1768
		PEI-Q
				OA (n=68)			CP (n=31)			OA+CP (n=52)		p-value a
	Abdominal symptoms (А)			0.31 (0.25-0.37)			1.65 (1.32-1.75)			1.86 (1.78-1.91)			p < 0.001
	p-valuec			pOA-CP < 0.001			pCP-OA+CP = 0.0257			pOA-OA+CP < 0.001
	Bowel movement symptoms (В)			0.27 (0.23-0.31)			1.71 (1.59-1.78)			1.8 (1.72-1.85)			p < 0.001
	p-valuec			pOA-CP < 0.001			pCP-OA+CP = 0.0423			pOA-OA+CP < 0.001
	Total symptom score			0.29 (0.25-00.33)			1.69 (1.47-1.77)			1.83 (1.75-1.89)			p < 0.001
	p-valuec			pOA-CP < 0.001			pCP-OA+CP = 0.0347			pOA-OA+CP < 0.001
	Impact (С)			0 (0-0)			1.61 (1.41-1.71)			1.89 (1.79-1.96)			p = 0.0143
	Total summary score			0 (0-0)			1.67 (1.44-1.75)			1.85 (1.78-1.9)			p = 0.0198
		GSRS
			OA (n=68)			CP (n=31)			OA+CP (n=52)					p-value a
	GSRS-AP		1.22 (1.01-1.44)			4.1 (3.81-4.95)			4.9 (4.74-5.13)					p < 0.001
	p-valuec		pOA-CP < 0.001			pCP-OA+CP =0.0371			pOA-OA+CP < 0.001
	GSRS-IS		0.91 (0.76-1.11)			4.69 (4.52-5.01)			4.75 (4.61-4.91)					p < 0.001
	p-valuec		pOA-CP < 0.001			pCP-OA+CP =0.0412			pOA-OA+CP < 0.001
	GSRS-DS		1.23 (1.01-1.37)			4.54 (4.39-4.7)			4.61 (4.41-4.74)					p < 0.001
	p-valuec		pOA-CP < 0.001			pCP-OA+CP = 0.0897			pOA-OA+CP < 0.001
	GSRS-CS		0.47 (0.4-0.52)			4.11 (3.89-4.19)			4.14 (3.99-4.22)					p < 0.001
	p-valuec		pOA-CP < 0.001			pCP-OA+CP = 0.2787			pOA-OA+CP < 0.001
	GSRS-RS		1.01 (0.85-1.14)			4.17 (3.98-4.29)			4.25 (4.12-4.33)					p < 0.001
	p-valuec		pOA-CP < 0.001			pCP-OA+CP = 0.0.0477			pOA-OA+CP < 0.001
	Median and interquartile range (IQR) were used to summarize the data. a Mann–Whitney b Kruskal–Wallis test с post hoc Dunn’s test

## Sheet: Table S2
	Table S2. Clinical and laboratory signs of the comorbid course of OA and CP
		Control (n=30)	OA (n=68)	CP (n=31)	OA+CP (n=52)	p-value b
	Retinol, mg/l	0.71 (0.63-079)	0.43 (0.37-0.49)	0.21 (0.16-0.24)	0.19 (0.15-0.23)	p < 0.001
	p-valuec	pC-OA < 0.001	pOA-CP < 0.001	pCP-OA+CP = 0.2875	pOA-OA+CP < 0.001	pC-OA+CP < 0.001
		pC-CP < 0.001
	Tocopherol, mg/l	11.92 (11.34-12.33)	6.96 (6.69-7.19)	3.97 (3.39-4.02)	3.69 (3.37-3.94)	p < 0.001
	p-valuec	pC-OA < 0.001	pOA-CP < 0.001	pCP-OA+CP = 0.0847	pOA-OA+CP < 0.001	pC-OA+CP < 0.001
		pC-CP < 0.001
	25(OH) vitamin D3, ng/l	42.59 (42.07-43.44)	32.07 (30.95-33.55)	25.97 (22.19-29.45)	21.81 (20.77-23.81)	p < 0.001
	p-valuec	pC-OA < 0.001	pOA-CP < 0.001	pCP-OA+CP = 0.0287	pOA-OA+CP < 0.001	pC-OA+CP < 0.001
		pC-CP < 0.001
	Thiamine, µg/L	60.45 (52.82-65.82)	60.73 (55.57-64.9)	61.54 (54.46-62.89)	59.24 (57.16-60.96)	p = 0.6756
	p-valuec	pC-OA =0.7582	pOA-CP = 0.3987	pCP-OA+CP = 0.4963	pOA-OA+CP = 0.4087	pC-OA+CP = 0.4712
		pC-CP = 0.4127
	Pyridoxine, µg/L	25.33 (24.42-26.6)	23.31 (19.57-27.58)	21.96 (16.56-30.56)	21.89 (15.79-30.18)	p = 0.1547
	p-valuec	pC-OA = 0.1547	pOA-CP = 0.1058	pCP-OA+CP = 0.7856	pOA-OA+CP = 0.1786	pC-OA+CP = 0.0912
		pC-CP = 0.1487
	BMI, kg/m²	20.55 (20.17-20.9)	29.78 (28.84-30.97)	24.19 (23.84-25.05)	25.1 (24.21-25.63)	p < 0.001
	p-valuec	pC-OA < 0.001	pOA-CP < 0.001	pCP-OA+CP = 0.1873	pOA-OA+CP < 0.001	pC-OA+CP < 0.001
		pC-CP < 0.001
	RBC, 10¹²/L	3.66 (3.45-3.99)	3.84 (3.56-4.06)	3.69 (3.49-3.97)	3.64 (3.39-3.89)	p = 0.0706
	p-valuec	pC-OA = 0.1257	pOA-CP = 0.1456	pCP-OA+CP = 0.6543	pOA-OA+CP = 0.06784	pC-OA+CP = 0.5745
		pC-CP = 0.7451
	WBC, 109/L	4.68 (4.33-4.95)	4.91 (4.53-5.48)	4.89 (4.44-5.61)	4.87 (4.55-5.48)	p = 0.0677
	p-valuec	pC-OA = 0.0756	pOA-CP = 0.4519	pCP-OA+CP = 0.7873	pOA-OA+CP = 0.4573	pC-OA+CP = 0.0681
		pC-CP = 0.0688
	Hemoglobin, g/L	130 (119-137.25)	125.5 (112.75-135)	124.7 (111.4-136.9)	123 (114.25-135)	p = 0.3387
	p-valuec	pC-OA = 0.0983	pOA-CP = 0.643	pCP-OA+CP = 0.4572	pOA-OA+CP = 0.4003	pC-OA+CP = 0.0684
		pC-CP = 0.0751
	Iron, mcmol/l	27.31 (25.43-28.61)	15.73 (13.69-17.58)	8.99 (6.07-7.06)	6.61 (5.37-7.73)	p < 0.001
	p-valuec	pC-OA < 0.001	pOA-CP < 0.001	pCP-OA+CP < 0.001	pOA-OA+CP < 0.001	pC-OA+CP < 0.001
		pC-CP < 0.001
	Ferritin, ng/ml	88.98 (86.78-92.25)	64.18 (60.61-66.66)	45.12 (29.56-44.59)	36.29 (34.43-38.15)	p < 0.001
	p-valuec	pC-OA < 0.001	pOA-CP < 0.001	pCP-OA+CP = 0.0143	pOA-OA+CP < 0.001	pC-OA+CP < 0.001
		pC-CP < 0.001
	Transferrin, mg/dl	318.17 (313.28-321.83)	461.7 (456.23-466.88)	525.98 (519.87-541.67)	527.57 (521.64-534.79)	p < 0.001
	p-valuec	pC-OA < 0.001	pOA-CP < 0.001	pCP-OA+CP = 0.2543	pOA-OA+CP < 0.001	pC-OA+CP < 0.001
		pC-CP < 0.001
	CRP, mg/l	1.00 (0.81-1.22)	2.68 (2.54-2.77)	4.12 (3.54-4.57)	4.52 (4.33-4.64)	p < 0.001
	p-valuec	pC-OA < 0.001	pOA-CP < 0.001	pCP-OA+CP = 0.0025	pOA-OA+CP < 0.001	pC-OA+CP < 0.001
		pC-CP < 0.001
	Median and interquartile range (IQR) were used to summarize the data. b Kruskal–Wallis test с post hoc Dunn’s test
